# Supplementary material for: Contribution of the α5 nAChR Subunit and α5SNP to Nicotine-Induced Proliferation and Migration of Human Cancer Cells
Source: Cells. 2023 Aug 4;12(15):2000. doi: 10.3390/cells12152000 (PMC10417634; doi:10.3390/cells12152000)
Supplement: Supplementary file 1 [file cells-12-02000-s001.zip]

Archive with 1 entries (1 files):
- cells-2502288-supplementary.pdf
